# Supplementary material for: Molecular evolution and expression divergence of three key Met biosynthetic genes in plants: CGS, HMT and MMT
Source: PeerJ. 2018 Dec 4;6:e6023. doi: 10.7717/peerj.6023 (PMC6284425; doi:10.7717/peerj.6023)
Supplement: Supplemental Information 3 — Table S1. List of CGS (A) and MMT (B) sequences used in this study. Table S2. Distribution of CGS (A) and MMT (B) genes in different classes, Table S3. Size variations of exons and introns in CGS (A) and MMT (B) genes. Table S4. Analysis of the motifs in the promoters of CGSs (A), MMTs (B) and HMTs (C). Table S5. Primers used in this study. [file peerj-06-6023-s003.xlsx]

## Sheet: Table S1A
Table S1A. List of CGS sequences used in this study.
Gene name	Accession number	Database
Eudicots (11)
Arabidopsis thaliana		Phytozome
AthCGS1	AT3G01120.1 CDS
AthCGS2	AT1G33320.1 CDS
Brassica rapa		Phytozome
BraCGS1	Brara.E03611.1 CDS
BraCGS2	Brara.J01960.1 CDS
BraCGS3	Brara.C02959.1 CDS
Glycine max		Phytozome
GmaCGS1	Glyma.18G261600.1 CDS
GmaCGS2	Glyma.09G235400.1 CDS
Malus domestica		Phytozome
MdoCGS1	MDP0000945657 CDS
MdoCGS2	MDP0000227669 CDS
MdoCGS3	MDP0000148532 CDS
Medicago truncatula		Phytozome
MtrCGS1	Medtr7g011230.1 CDS
MtrCGS2	Medtr6g012730.1 CDS
Solanum lycopersicum		Phytozome
SlyCGS	Solyc02g067180.2.1 CDS
Vitis vinifera		Phytozome
VviCGS1	GSVIVT01011450001 CDS
Phaseolus vulgaris		Phytozome
PvuCGS1	Phvul.008G038100.1 CDS
Theobroma cacao		Phytozome
TcaCGS1	Thecc1EG018643t1 CDS
Brassica oleracea capitatan		Phytozome
BolCGS1	Bol010700 CDS
BolCGS2	Bol021230 CDS
Aquilegia coerulea		Phytozome
AcoCGS1	Aqcoe3G348200.1 CDS
Monocots (7)
Oryza sativa		Phytozome
OsaCGS1	LOC_Os10g25950.1 CDS
OsaCGS2	LOC_Os10g26010.1 CDS
OsaCGS3	LOC_Os06g13450.1 CDS
OsaCGS4	LOC_Os10g25930.1 CDS
OsaCGS5	LOC_Os03g25940.1 CDS
Zea mays		Phytozome
ZmaCGS1	GRMZM2G075153_T02 CDS
ZmaCGS2	GRMZM2G320085_T01 CDS
ZmaCGS3	GRMZM2G056418_T01 CDS
ZmaCGS4	GRMZM2G113873_T03 CDS
Brachypodium distachyon		Phytozome
BdiCGS1	Bradi1g69730.1 CDS
BdiCGS2	Bradi1g61260.1 CDS
Sorghum bicolor		Phytozome
SbiCGS1	Sobic.001G256700.1 CDS
SbiCGS2	Sobic.001G357300.3 CDS
Setaria italica		Phytozome
SitCGS1	Seita.9G388700.1 CDS
SitCGS2	Seita.9G255300.1 CDS
SitCGS3	Seita.9G255100.1 CDS
Musa acuminata		Phytozome
MacCGS1	GSMUA_Achr1T21750_001 CDS
MacCGS2	GSMUA_Achr6T10810_001 CDS
Zostera marina		Phytozome
ZomCGS	Zosma149g00300.1 CDS
Basal angiosperms (1)
Amborella trichopoda		Phytozome
AtrCGS	evm_27.model.AmTr_v1.0_scaffold00062.41 CDS
Gymnorsperms (2)
Picea glauca		NCBI
PglCGS	BT102565
Picea sitchensis		NCBI
PsiCGS	EF678318
Basal plants (4)
Selaginella moellendorffii		Phytozome
SmoCGS	143363 CDS
Sphagnum fallax		Phytozome
SfaCGS1	Sphfalx0000s0327.1 CDS
SfaCGS2	Sphfalx0190s0018.1 CDS
Marchantia polymorpha		Phytozome
MpoCGS	Mapoly0022s0171.1 CDS
Physcomitrella patens		Phytozome
PpaCGS1	Pp3c23_18410V3.1 CDS
PpaCGS2	Pp3c20_1550V3.1 CDS
Chlorophyta (2)
Chlamydomonas reinhardtii		Phytozome
CreCGS	Cre03.g144627.t1.1 CDS
Volvox carteri		Phytozome
VcaCGS	Vocar.0014s0060.1 CDS

## Sheet: Table S1B
Table S1B. List of MMT sequences used in this study.
Gene name	Accession number	Database
Eudicots (22)
Arabidopsis thaliana		Phytozome
AthMMT	AT5G49810.1 CDS
Brassica rapa		Phytozome
BraMMT	Brara.B01602.1 CDS
Glycine max		Phytozome
GmaMMT1	Glyma.12G163700.1 CDS
GmaMMT2	Glyma.16G000200.1 CDS
Malus domestica		Phytozome
MdoMMT1	MDP0000227830 CDS
MdoMMT2	MDP0000285670 CDS
Solanum lycopersicum		Phytozome
SlyMMT	Solyc01g102940.2.1 CDS
Vitis vinifera		Phytozome
VviMMT	GSVIVT01023133001 CDS
Phaseolus vulgaris		Phytozome
PvuMMT	Phvul.006G221800.1 CDS
Theobroma cacao		Phytozome
TcaMMT	Thecc1EG027147t1 CDS
Aquilegia coerulea		Phytozome
AcoMMT	Aqcoe6G002200.1 CDS
Kalanchoe fedtschenkoi		Phytozome
KfeMMT	Kalax.1695s0001.1 CDS
Kalanchoe laxiflora		Phytozome
KlaMMT	Kalax.0896s0010.1 CDS
Manihot esculenta		Phytozome
MesMMT1	Manes.07G031400.1 CDS
MesMMT2	Manes.10G105800.1 CDS
Medicago truncatula		Phytozome
MtrMMT	Medtr2g005110.1 CDS
Mimulus guttatus		Phytozome
MguMMT1	Migut.B00709.1 CDS
MguMMT2	Migut.N00867.1 CDS
Trifolium pratense		Phytozome
TprMMT	Tp57577_TGAC_v2_gene5956 CDS
Ricinus communis		Phytozome
RcoMMT	29806.m000978 CDS
Populus trichocarpa		Phytozome
PtrMMT	Potri.004G229800.2 CDS
Linum usitatissimum		Phytozome
LusMMT1	Lus10042407 CDS
LusMMT2	Lus10026263 CDS
Setaria italica		Phytozome
SitMMT	Seita.3G070800.1 CDS
Panicum virgatum		Phytozome
PviMMT1	Pavir.Ea01153.1 CDS
PviMMT2	Pavir.Ca00550.1 CDS
Monocots (6)
Oryza sativa		Phytozome
OsaMMT	LOC_Os05g01470.2 CDS
Zea mays		Phytozome
ZmaMMT	Zosma268g00080.1 CDS
Brachypodium distachyon		Phytozome
BdiMMT1	Bradi3g60640.2 CDS
BdiMMT2	Bradi1g07035.1 CDS
BdiMMT3	Bradi2g39790.2 CDS
Sorghum bicolor		Phytozome
SbiMMT	Sobic.009G003000.1 CDS
Musa acuminata		Phytozome
MacMMT1	GSMUA_Achr8T16270_001 CDS
MacMMT2	GSMUA_Achr11T12680_001 CDS
Zostera marina		Phytozome
ZomMMT	Zosma268g00080.1 CDS
Basal angiosperms (1)
Amborella trichopoda		Congiene
AtrMMT	evm_27.model.AmTr_v1.0_scaffold00099.136 CDS
Gymnorsperms (2)
Picea abies		Congiene
PabMMT	MA_10426874g0010
Basal plants (4)
Selaginella moellendorffii		Phytozome
SmoMMT	smo182508 CDS
Sphagnum fallax		Phytozome
SfaMMT	Sphfalx0099s0013.1 CDS
Marchantia polymorpha		Phytozome
MpoMMT	Mapoly0022s0171.1 CDS
Physcomitrella patens		Phytozome
PpaMMT1	Pp3c11_2820V3.1 CDS
PpaMMT2	Pp3c11_2824V3.1 CDS
PpaMMT3	Pp3c2_34390V3.1 CDS

## Sheet: Table S2A
TableS2A. Distribution of CGS genes in different classes
Species	CGS genes
	Number	Outgroups	Class 1	Class 2	Class 3	Nomenclature
Arabidopsis thaliana	2	0	2	0	0	AthCGS
Brassica rapa	3	0	3	0	0	BraCGS
Glycine max	2	0	2	0	0	GmaCGS
Malus domestica	3	0	3	0	0	MdoCGS
Medicago truncatula	2	0	2	0	0	MtrCGS
Solanum lycopersicum	1	0	1	0	0	SlyCGS
Vitis vinifera	1	0	1	0	0	VviCGS
Phaseolus vulgaris	1	0	1	0	0	PvuCGS
Theobroma cacao	1	0	1	0	0	TcaCGS
Brassica oleracea capitatan	2	0	2	0	0	BolCGS
Aquilegia coerulea	1	0	1	0	0	AcoCGS
Oryza sativa	5	0	1	4	0	OsaCGS
Zea mays	4	0	2	2	0	ZmaCGS
Brachypodium distachyon	2	0	1	1	0	BdiHMT
Setaria italica	3	0	1	2	0	SitCGS
Sorghum bicolor	2	0	1	1	0	SbiCGS
Musa acuminata	2	0	2	0	0	MacCGS
Zostera marina	1	0	1	0	0	ZomCGS
Amborella trichopoda	1	0	1	0	0	AtrCGS
Selaginella moellendorffii	1	0	0	0	1	SmoCGS
Physcomitrella patens	3	0	0	0	3	PpaCGS
Sphagnum fallax	2	0	0	0	2	SfaCGS
Marchantia polymorpha	1	0	0	0	1	MpoCGS
Picea glauca	1	0	0	0	1	PglCGS
Picea sitchensis	1	0	0	0	1	PsiCGS
Chlamydomonas reinhardtii	1	1	0	0	0	CreCGS
Volvox carteri	1	1	0	0	0	VcaCGS
27	49	2	29	10	8

## Sheet: Table S2B
Table S2B. Distribution of MMTgenes in different species
Species	MMT genes
	Number	Nomenclature
Arabidopsis thaliana	1	AthMMT
Brassica rapa	1	BraMMT
Glycine max	2	GmaMMT
Malus domestica	2	MdoMMT
Medicago truncatula	1	MtrMMT
Solanum lycopersicum	1	SlyMMT
Vitis vinifera	1	VviMMT
Phaseolus vulgaris	1	PvuMMT
Theobroma cacao	1	TcaMMT
Aquilegia coerulea	1	AcoMMT
Kalanchoe fedtschenkoi	1	KfeMMT
Kalanchoe laxiflora	1	KlaMMT
Manihot esculenta	2	MesMMT
Mimulus guttatus	2	MguMMT
Trifolium pratense	1	TprMMT
Ricinus communis	1	RcoMMT
Populus trichocarpa	1	PtrMMT
Linum usitatissimum	2	LusMMT
Setaria italica	1	SitMMT
Panicum virgatum	2	PviMMT
Oryza sativa	1	OsaMMT
Zea mays	1	ZmaMMT
Brachypodium distachyon	3	BdiMMT
Sorghum bicolor	1	SbiMMT
Musa acuminata	2	MacMMT
Zostera marina	1	ZomMMT
Amborella trichopoda	1	AtrMMT
Picea abies	1	PabMMT
Selaginella moellendorffii	1	SmoMMT
Sphagnum fallax	1	SfaMMT
Marchantia polymorpha	1	MpoMMT
Physcomitrella patens	3	PpaMMT
32	43

## Sheet: Table S3A
Table S3A. Size variations of exons and introns in CGS genes.
Clade	Gene	exon1	intron1	exon2	intron2	exon3	intron3	exon4	intron4	exon5	intron5	exon6	intron6	exon7	intron7	exon8	intron8	exon9	intron9	exon10	intron10	exon11
Class 2	OsaCGS1	618	91	354	97	323	122	123
	OsaCGS2	660	96	354	91	323	122	123
	OsaCGS4	621	105	354	100	327
	OsaCGS3	453	280	60	91	183	248	81	879	323	419	123
	BdiCGS1	606	95	60	116	204	125	87	95	323	116	123
	SitCGS2	900	95	447
	SitCGS3	900	95	447
	SbiCGS1	960	120	447
	ZmaCGS2	975	92	447
	ZmaCGS3	957	101	447
Class 1	ZomCGS	606	95	104	84	74	243	169	368	60	104	204	79	87	117	108	81	96	69	119	94	123
	SitCGS1	580	130	104	101	74	99	169	669	60	77	204	84	87	546	108	90	96	86	119	84	120
	ZmaCGS1	6	83	169	503	60	94	204	82	87	574	108	77	96	83	119	78	120
	SbiCGS2	75 1524 334	104	104	97	74	82	169	450	60	79	204	83	87	561	108	103	96	89	119	86	120
	ZmaCGS4	306	107	104	84	74	83	169	692	60	93	204	83	87	2050	108	96	96	87	119	86	120
	BdiCGS2	381	100	104	96	74	101	169	263	60	94	204	77	87	708	108	90	96	92	119	105	120
	OsaCGS5	159	556	312	112	74	135	169	607	60	90	204	74	87	261	108	107	96	82	119	81	120
	MacCGS1	330 81 67	413	104	106	74	83	169	245	60	98	204	79	87	331	108	2427	96	67	119	139	123
	MacCGS2	312 90 330	330	104	103	74	83	169	964	60	92	204	73	87	94	108	1261	96	81	119	163	126
	AcoCGS1	496	524	104	313	74	94	172	813	60	99	204	85	87	196	108	129	96	100	119	189	123
	VviCGS1	272 102 77	656	104	86	74	85	169	253	60	101	204	104	87	327	108	1212	96	90	119	159	123
	SlyCGS	477	1093	104	247	74	132	169	227	60	96	204	90	87	633	108	732	96	89	119	158	123
	TcaCGS1	480	372	104	334	74	122	169	371	76	55	242	107	87	291	108	487	96	119	119	431	123
	BolCGS2	387	86	104	603	74	90	169	94	60	72	204	87	87	307	108	89	96	84	119	64	123
	AthCGS2	201	106	74	78	169	107	60	84	204	86	87	174	108	413	96	85	116	82	123
	BraCGS2	138	97	60	102	204	77	87	301	108	96	96	92	116	91	172
	AthCGS1	546	79	104	118	74	107	169	100	60	80	204	94	87	78	108	87	96	91	119	106	123
	BraCGS1	447	118	104	123	74	104	169	89	60	83	204	89	87	89	108	70	96	103	119	84	123
	BraCGS3	483	48	134	108	74	1378	33	95	124
	BolCGS1	564	86	104	150	74	111	169	115	60	86	204	94	87	82	108	92	96	85	119	93	123
	MdoCGS2	425	145	104	180	74	79	199	137	72	84	204	94	87	210	108	161	132	43	119	536	123
	MdoCGS1	426	154	104	225	74	106	169	128	60	98	204	96	87	208	108	160	96	79	119	542	123
	MdoCGS3	426	153	104	225	74	106	109	128	60	98	204	96	87
	MtrCGS2	288	622	104	754	74	601	169	836	60	261	204	725	87	128	108	105	96	282	119	97	123
	MtrCGS1	462	590	104	442	74	97	169	428	60	86	204	91	87	107	108	638	96	99	119	637	123
	PvuCGS1	477	435	104	102	74	85	169	561	60	103	204	104	87	82	108	625	96	138	119	196	123
	GmaCGS1	462	438	104	92	74	96	169	1036	60	103	204	104	87	85	108	796	96	137	119	187	123
	GmaCGS2	465	379	104	98	74	93	169	1030	60	107	204	104	87	85	108	756	96	135	119	187	123
Class 3	AtrCGS	417	1725	104	305	74	133	169	2824	60	144	204	85	87	406	108	883	96	102	119	1307	123
	SmoCGS	259	78	118	61	57	169	68	60	75	204	64	87	87	108	56	87	96	70	119	79	123
	SfaCGS1	570	886	104	215	74	273	169	175	60	236	204	382	87	216	108	196	96	225	119	137	123
	SfaCGS2	519	410	104	185	74	293	169	187	60	181	204	240	87	479	108	196	96	182	119	142	123
	PpaCGS1	478	630	104	174	74	218	169	252	60	245	204	245	87	235	108	113	96	208	119	255	123
	PpaCGS2	513	646	104	155	74	213	169	234	60	216	204	331	87	213	108	125	96	126	119	301	123
	MpoCGS	492	410	104	262	74	132	169	274	60	252	204	139	87	153	108	153	96	382	119	157	123
	PglCGS	1563
	PsiCGS	1563
Outgroup	CreCGS	1401
	VcaCGS	1422
Note, the red and blue numbers mean intron gains and losses

## Sheet: Table S3B
Table S3B. Size variations of exons and introns in MMT genes.
Gene	exon1	intron1	exon2	intron2	exon3	intron3	exon4	intron4	exon5	intron5	exon6	intron6	exon7	intron7	exon8	intron8	exon9	intron9	exon10	intron10	exon11	intron11	exon12	intron12	exon13	intron13	exon14	intron14	exon15
AthMMT	226	860	194	255	207	111	96	447	189	72	189	89	237	257	135	637	318	123	180	313	945	249	300
BraMMT	223	443	194	81	207	120	96	372	189	73	189	86	237	244	135	841	318	148	180	335	936	79	288
GmaMMT1	232	73	194	87	207	2527	96	426	189	74	189	93	237	3671	135	1155	321	116	180	746	969	136	324
GmaMMT2	232	58	194	79	207	2011	96	452	189	73	189	83	237	1723	135	1150	324	108	180	709	969	145	321
MdoMMT1	247	286	194	112	207	117	123	227	156	110	189	89	237	947	135	167	63 201 321	178	180	691	966	122	267
MdoMMT2	1014	122	267
MtrMMT	238	72	194	78	207	813	96	282	189	75	189	89	237	1329	135	830	321	112	180	2666	969	123	324
SlyMMT	244	603	194	95	207	161	96	98	189	72	189	106	237	958	135	196	321	127	180	985	960	435	300
VviMMT	238	1497	194	252	207	475	96	792	180	81	189	91	237	898	135	1571	321	185	180	448	969	1013	324
PvuMMT	232	73	194	74	207	719	96	422	189	289	189	93	237	348	135	826	321	117	180	557	969	121	324
TcaMMT	223	1050	194	130	207	102	96	424	189	71	189	95	237	1928	135	1644	318	162	180	613	963	246	327
AcoMMT	226	135	203	104	207	98	96	123	189	160	189	96	237	1288	135	361	321	947	180	587	969	466	330
KfeMMT	280	77	194	160	207	197	96	177	189	77	189	104	237	368	135	5766	318	153	180	153	963	95	309
KlaMMT																	315	153	180	152	963	95	309
MesMMT1	226	1666	194	116	207	138	96	1616	189	72	189	91	237	651	135	2470	321	146	180	642	954	644	321
MesMMT2	226	1891	194	117	207	98	96	980	189	72	189	93	237	717	135	1099	321	154	180	479	969	769	321
MguMMT1	217	1051	193	136	207	129	96	115	189	76	189	113	237	437	135	276	321	81	72	189	966	398	300
MguMMT2	247	982	194	139	207	140	96	718	189	70	189	114	237	1095	135	492	321	151	180	529	966	547	291
TprMMT	238	320	194	71	207	4112	96	281	189	74	189	93	237	1248	135	1267	321	105	180	3094	969	114	324
RcoMMT			168	123	207	134	96	881	189	70	189	93	237	892	135	525	321	154	180	621	963	572	321
PtrMMT	229	1570	200	87	207	143	96	365	189	74	189	103	237	219	135	1091	321	144	180	594	966	847	321
LusMMT1	217	678	194	118	207	105	96	606	180	88	189	132	237	433	135	639	321	183	180	128	948	249	291
LusMMT2	217	690	194	121	207	106	96	621	180	88	189	133	237	448	135	634	321	186	180	130	954	270	291
SitMMT	298	6729	194	230	207	84	96	465	189	166	189	77	237	97	135	85	321	104	180	280	966	100	318
PviMMT1	301	4164	194	259	207	84	96	516	189	155	189	76	237	90	135	81	321	117	180	301	966	96	318
PviMMT2	436	4268	194	233	207	85	96	519	189	155	189	74	237	90	135	84	321	105	180	301	966	96	318
OsaMMT	256	4510	194	376	207	92	96	219	189	212	189	73	237	82	135	246	306	109	180	291	966	328	318
ZmaMMT	253	1478	194	271	207	86	96	1100	189	131	189	79	237	89	135	82	321	110	180	212	966	104	309
BdiMMT1	127	256	188	425	207	74	96	826	189	92	70 123 80	76	71 41 115	125	135	228	319	110	179	365	411 31 564	490	291						291
BdiMMT2	259	1276	195	495	200	89	96	456	54	106	27	160	189	74	152	56	28	120	135	162	105	117	216	339	180	84	1002	270	243
BdiMMT3	310	4967	194	298	207	95	96	485	189	191	189	75	237	120	135	120	312	134	180	300	963	261	312
SbiMMT	340	5515	194	287	207	86	96	473	189	137	189	104	237	87	135	85	321	111	180	242	966	244	318
MacMMT1	229	1286	194 611 24	173	207	243	96	1292	189	219	189	76	237	266	135	241	315	343	180	159	963	594	291
MacMMT2	235	1434	194 188 48	666	207	529	96	2652	189	198	189	83	237	1729	135	240	315	357	180	154	971	368	291
ZomMMT	217	364	194	209	207	172	96	576	189	160	189	106	237	940	135	145	321	295	180	608	963	1422	291
AtrMMT	241	2098	191	211	207	241	96	537	189	260	189	218	237	106	135	401	312	427	180	1038	972	623	54 377 297
SmoMMT	226	53	197	68	210	59	96	105	180	60	189	55	237	63	447	69	180	57	969	56	306
SfaMMT	265	417	197	340	207	330	96	432	189	287	189	387	237	221	135	212	327	323	180	329	966	185	291
MpoMMT	232	1114	197	100	207	267	96	163	189	131	189	352	237	182	138	348	333	267	180	203	945	252	297
PpaMMT1	247	339	197	178	207	167	96	84	126	178	189	389	237	283	135	435	327	207	180	300	951	359	282
PpaMMT2	247	339	197	178	207	167	96	388	189	209	189	389	237	283	135	435	327	107	180	300	950	359	282
PpaMMT3	241	636	197	222	207	134	96	378	189	183	189	195	237	284	144	370	327	558	180	318	960	258	282
Note, the red and blue numbers mean intron gains and losses

## Sheet: Table S4A
Table S4A Analysis of the motifs in the promoters of CGSs
Groups	Motifs		Genes (Number)
	Function	Name	GmaCGS1	GmaCGS2	AthCGS1	AthCGS2	OsaCGS1	OsaCGS2	OsaCGS3	OsaCGS4	OsaCGS5
Group 1	conferring high transcription levels	5UTR Py-rich stretch	1					1		1	1
	enhancer	TA-rich region	1						1
	required for endosperm expression	Skn-1_motif	2	4	4	4	1	6	1	4	3
	involved in endosperm expression	GCN4_motif				1
	related to meristem expression	CAT-box		1	1	2	1	1	1	1
	cis-acting regulatory element associated to the TGAGTCA motif	ATGCAAAT motif				2	1
	cis-acting regulatory element	OBP-1 site				1
	related to meristem specific activation	CCGTCC-box								2
	involved in seed-specific regulation	RY-element						1
	cis-acting regulatory element	A-box								2
	involved in endosperm-specific negative expression	AACA motif					1
			4	5	5	10	4	9	3	10	4
Group 2	ethylene-responsive element	ERE	1		1	1		1
	involved in the MeJA-responsiveness	CGTCA-motif	3	6	1		3	5	3	2
	involved in the MeJA-responsiveness	TGACG-motif	3	6	1		3	5	3	2
	fungal elicitor responsive element	Box-W1	1	2	1		1		1
	involved in defense and stress responsiveness	TC-rich repeats	2		1	2	1		1	2
	auxin-responsive element	TGA-element	1		1		1		2	1
	involved in heat stress responsiveness	HSE		2	3	4		1			1
	gibberellin-responsive element	GARE-motif	1					2	1
	gibberellin-responsive element	P-box			2
	involved in gibberellin-responsiveness	TATC-box				1
	involved in salicylic acid responsiveness	TCA-element	1		1			3			1
	maximal elicitor-mediated activation (2copies)	AT-rich sequence	1		1
	involved in the abscisic acid responsiveness	ABRE	1	1			4	3	3	3	2
	associated to ABRE, involved in ABA responsiveness	CE1								1
	involved in auxin responsiveness	AuxRR-core		1			1		1
	involved in dehydration, low-temp, salt stresses	DRE		1
	essential for the anaerobic induction	ARE	1	1	3	1	2		2	4	1
	enhancer-like element involved in anoxic specific inducibility	GC-motif						1	3	1
	involved in low-temperature responsiveness	LTR			1		2	1	1
	related to meristem specific activation	CCGTCC-box								2
	involved in zein metabolism regulation	O2-site						2			1
	wound-responsive element	WUN-motif					1
	abscisic acid responsive element	motif IIb							2	1
			16	20	17	9	19	24	23	19	6

## Sheet: Table S4B
Table S4B Analysis of the motifs in the promoters of MMTs
Groups	Motifs		Genes (Number)
	Function	Name	AthMMT	OsaMMT	GmaMMT1	GmaMMT2
Group 1	conferring high transcription levels	5UTR Py-rich stretch	2		1
	enhancer	TA-rich region				15
	required for endosperm expression	Skn-1_motif		2	3	2
	involved in endosperm expression	GCN4_motif		1
	related to meristem expression	CAT-box	1	2
	cis-acting regulatory element associated to the TGAGTCA motif	ATGCAAAT motif			1	1
			3	5	5	18
Group 2	involved in the MeJA-responsiveness	CGTCA-motif	2	1	1	2
	involved in the MeJA-responsiveness	TGACG-motif	2	1	1	2
	fungal elicitor responsive element	Box-W1	1	2
	involved in defense and stress responsiveness	TC-rich repeats	3	1	1	1
	auxin-responsive element	TGA-element				1
	involved in heat stress responsiveness	HSE			2	2
	gibberellin-responsive element	GARE-motif	1		1
	involved in gibberellin-responsiveness	TATC-box			1
	involved in salicylic acid responsiveness	TCA-element	2		1
	involved in the abscisic acid responsiveness	ABRE		1		2
	essential for the anaerobic induction	ARE	2			3
	enhancer-like element involved in anoxic specific inducibility	GC-motif				1
	involved in low-temperature responsiveness	LTR				1
	wound-responsive element	WUN-motif				1
	involved in zein metabolism regulation	O2-site		1
			13	7	8	16

## Sheet: Table S4C
Table S4C Analysis of the motifs in the promoters of HMTs
Groups	Motifs		Genes (Number)
	Function	Name	AthHMT1	AthHMT2	AthHMT3	GmaHMT1	GmaHMT2	GmaHMT3	GmaHMT4	OsaHMT1	OsaHMT2	OsaHMT3	OsaHMT4
Group 1	conferring high transcription levels	5UTR Py-rich stretch	1	1		1			1		2
	enhancer	TA-rich region	6		1				22
	cis-acting regulatory element	A-box					1				1	4
	enhancer-like element involved in anoxic specific inducibility	GC-motif								1	3
	cis-acting regulatory element	OBP-1 site			1								1
	required for endosperm expression	Skn-1_motif	3	3	4	3	3	1	1	1	1	1	6
	involved in endosperm expression	GCN4_motif	1							1		4	1
	related to meristem specific activation	CCGTCC-box					1				1	4
	associated to the TGAGTCA motif	ATGCAAAT motif								1		1
	related to meristem expression	CAT-box				1	2			3	1
			11	4	6	5	7	1	24	7	9	14	8
Group 2	ethylene-responsive element	ERE	1									1
	involved in ABA and VP1 responsiveness	CE3	1
	involved in the MeJA-responsiveness	CGTCA-motif	3			2	3	1	1	1	2	2	2
	fungal elicitor responsive element	Box-W1	2		2		2			1		4	1
	involved in defense and stress responsiveness	TC-rich repeats	4			2	2		1	2	1		1
	auxin-responsive element	TGA-element	1			1				1			1
	involved in the MeJA-responsiveness	TGACG-motif	3	1		2	3	1	1	1	2	2	2
	involved in heat stress responsiveness	HSE	3		2	1	3	4		3	1	1
	gibberellin-responsive element	GARE-motif		2	1				1				1
	involved in salicylic acid responsiveness	TCA-element		1	2	1	2	2		1	1
	low-temperature responsiveness	LTR		2				1		1			2
	elicitor-responsive element	EIRE			1				2
	maximal elicitor-mediated activation (2copies)	AT-rich sequence			1			1				1
	involved in the abscisic acid responsiveness	ABRE			2		12	1		5	4	1	1
	part of an auxin-responsive element	TGA-box				1
	cis-acting element involved in gibberellin-responsiveness	TATC-box				1
	gibberellin-responsive element	GARE-motif					1	1
	binding site of AT-rich DNA binding protein (ATBP-1)	AT-rich element
	cis-acting element involved in cell cycle regulation	MSA-like								1
	gibberellin-responsive element	P-box									1
	involved in zein metabolism regulation	O2-site				2	1		1		1	1	1
	abscisic acid responsive element	motif IIb									1
	involved in salicylic acid responsiveness	SARE										1
	essential for the anaerobic induction	ARE			2	1	1	3		1	1	2	1
			18	6	13	14	30	15	7	18	15	16	13

## Sheet: Table S5
Table S5. Primers used in this study.
Gene		Primers
GmaCGS1	F	ATCGCAAATCGAAGAGTACAGAG
	R	AATCGGAGGATGAGGGAGG
GmaCGS2	F	GAGGGAGTAAGTGGGTAAAGG
	R	AGGAGATGCCGTGAAACG
GmaMMT1	F	AATGAGTTGGATGTCGGTGG
	R	TTGTTTCTGCCGTGATGTCC
GmaMMT2	F	CATTCCTTCATTCTCTCTCTCAG
	R	TTGATCGCAGGAGTCCTTG
GmaHMT1	F	ACGATGCTGACCTAAAGGAG
	R	GCAACTAGATCCAGTGCAGC
GmaHMT2	F	CGATAAAAATTGTGCTGGATGC
	R	AACCATGCTCAGCTTCAAGC
GmaHMT3	F	CTGCTGCAGGACTACTCCTAATAC
	R	GGGAGACACATAAATAAGTCCAC
GmaHMT4	F	CAACAAGGTGGCGTGATTTG
	R	GAGGTTATCTTGATGTTGACCTACG
ACTIN	F	ATCTTGACTGAGCGTGGTTATTCC
	R	GCTGGTCCTGGCTGTCTCC
